# Supplementary material for: Population Dynamics of a Two Phages–One Host Infection System Using Escherichia coli Strain ECOR57 and Phages vB_EcoP_SU10 and vB_EcoD_SU57
Source: Pharmaceuticals (Basel). 2022 Feb 22;15(3):268. doi: 10.3390/ph15030268 (PMC8953519; doi:10.3390/ph15030268)
Supplement: Supplementary file 1 [file pharmaceuticals-15-00268-s001.zip]

Archive with 1 entries (1 files):
- pharmaceuticals-1530247-supplementary.pdf
